# Supplementary material for: Using multiple lines of evidence to assess the risk of ecosystem collapse
Source: Proc Biol Sci. 2017 Sep 20;284(1863):20170660. doi: 10.1098/rspb.2017.0660 (PMC5627190; doi:10.1098/rspb.2017.0660)
Supplement: Empirical data for biotic indicators [file rspb20170660supp2.csv]

Variable	Unit	Subregion	Year	NoSites	Mean	Low	High	Compiler	Location	Sources	Notes
Algal cover	%	1	1993	2	33.3	33.1	33.4	Melbourne-Thomas		UNESCO (1998). "CARICOMP: Caribbean coral reef, seagrass and mangrove sites."
Algal cover	%	1	1994	2	79.4	79.1	79.6	Melbourne-Thomas		UNESCO (1998). "CARICOMP: Caribbean coral reef, seagrass and mangrove sites."
Algal cover	%	1	1995	1	87.6			Melbourne-Thomas		UNESCO (1998). "CARICOMP: Caribbean coral reef, seagrass and mangrove sites."
Algal cover	%	1	1997	1	87			Melbourne-Thomas		Steneck, R. S. and J. C. Lang (2003). "Rapid assessment of Mexico's Yucatan reef in 1997 and 1999: Pre- and post-1998 mass bleaching and Hurricane Mitch(stony corals, algae and fishes)." Atoll Research Bulletin 496: 294-317.
Algal cover	%	1	1999	1	79	60	100	Melbourne-Thomas		Steneck, R. S. and J. C. Lang (2003). "Rapid assessment of Mexico's Yucatan reef in 1997 and 1999: Pre- and post-1998 mass bleaching and Hurricane Mitch(stony corals, algae and fishes)." Atoll Research Bulletin 496: 294-317.
Algal cover	%	1	1999	3	82	77.5	84.3	Melbourne-Thomas		Arias-Gonzalez (unpublished data)	1999-2000
Algal cover	%	2	1997	1	66			Melbourne-Thomas		Steneck, R. S. and J. C. Lang (2003). "Rapid assessment of Mexico's Yucatan reef in 1997 and 1999: Pre- and post-1998 mass bleaching and Hurricane Mitch(stony corals, algae and fishes)." Atoll Research Bulletin 496: 294-317.
Algal cover	%	2	1999	1	66	55	100	Melbourne-Thomas		Steneck, R. S. and J. C. Lang (2003). "Rapid assessment of Mexico's Yucatan reef in 1997 and 1999: Pre- and post-1998 mass bleaching and Hurricane Mitch(stony corals, algae and fishes)." Atoll Research Bulletin 496: 294-317.
Algal cover	%	2	1999	8	56.3	14.1	81.2	Melbourne-Thomas		Arias-Gonzalez (unpublished data)	1999-2000
Algal cover	%	2	2004	1	41.2	12.6	56.8	Melbourne-Thomas		Garcia-Salgado, M., et al. (2006). "Baseline of the status of the Mesoamerican barrier reef systems: results of synoptic monitoring from 2004 and 2005." Project for the conservation and sustainable use of the Meso-American Barrier Reef System (MBRS). Project Coordinating Unit, Belize City.	2004-2005
Algal cover	%	3	2004	1	0.2	0.1	0.4	Melbourne-Thomas		Garcia-Salgado, M., et al. (2006). "Baseline of the status of the Mesoamerican barrier reef systems: results of synoptic monitoring from 2004 and 2005." Project for the conservation and sustainable use of the Meso-American Barrier Reef System (MBRS). Project Coordinating Unit, Belize City.	2004-2005
Algal cover	%	4	1993	1	32.4			Melbourne-Thomas		UNESCO (1998). "CARICOMP: Caribbean coral reef, seagrass and mangrove sites."
Algal cover	%	4	1994	2	37.6	34.5	40.6	Melbourne-Thomas		UNESCO (1998). "CARICOMP: Caribbean coral reef, seagrass and mangrove sites."
Algal cover	%	4	1995	2	32.7	31.6	33.8	Melbourne-Thomas		UNESCO (1998). "CARICOMP: Caribbean coral reef, seagrass and mangrove sites."
Algal cover	%	4	1999	22	88.8	65	100	Melbourne-Thomas		Lang, J. and K. Marks (2006). Release of the AGRRA (Atlantic and Gulf Rapid Reef Assessment) Database and Summary Products 1997-2004 v1. 2, available in www. agrra. org/Release_2006-10, AGRRA_README-2006-10. doc.
Algal cover	%	4	2006	1	16	14	18	Melbourne-Thomas		McField, M., et al. (2005). "Status of the Mesoamerican Reef after the 2005 coral bleaching event." Status of Caribbean coral reefs after bleaching and hurricanes in.
Algal cover	%	4	2002	8	64	8	100	Melbourne-Thomas		Brown-Saracino, J., et al. (2007). "Spatial variation in sea urchins, fish predators, and bioerosion rates on coral reefs of Belize." Coral Reefs 26(1): 71-78.	2002-2003
Algal cover	%	4	2004	7	34.5	19.4	67.3	Melbourne-Thomas		Garcia-Salgado, M., et al. (2006). "Baseline of the status of the Mesoamerican barrier reef systems: results of synoptic monitoring from 2004 and 2005." Project for the conservation and sustainable use of the Meso-American Barrier Reef System (MBRS). Project Coordinating Unit, Belize City.	2004-2005
Algal cover	%	5	2004	2	45.4	32.8	54.4	Melbourne-Thomas		Garcia-Salgado, M., et al. (2006). "Baseline of the status of the Mesoamerican barrier reef systems: results of synoptic monitoring from 2004 and 2005." Project for the conservation and sustainable use of the Meso-American Barrier Reef System (MBRS). Project Coordinating Unit, Belize City.	2004-2005
Coral cover	%	1	1979	6	20.1			Bland	Northeast Yucatan	Jackson, J., et al. (2014). Status and trends of Caribbean coral reefs: 1970-2012, Global Coral Reef Monitoring Network.
Coral cover	%	1	1984	4	25.5			Bland	Cozumel Leeward	Jackson, J., et al. (2014). Status and trends of Caribbean coral reefs: 1970-2012, Global Coral Reef Monitoring Network.
Coral cover	%	1	1990	1	23			Melbourne-Thomas		Roy, R. E. (2004). "Akumal's reefs: Stony coral communities along the developing Mexican Caribbean coastline." Revista de biolog�a tropical 52(4): 869.
Coral cover	%	1	1993	2	1.8	1.7	2	Melbourne-Thomas		UNESCO (1998). "CARICOMP: Caribbean coral reef, seagrass and mangrove sites."
Coral cover	%	1	1994	2	1.6	1.5	1.7	Melbourne-Thomas		UNESCO (1998). "CARICOMP: Caribbean coral reef, seagrass and mangrove sites."
Coral cover	%	1	1995	2	2	1.4	3.1	Melbourne-Thomas		UNESCO (1998). "CARICOMP: Caribbean coral reef, seagrass and mangrove sites."
Coral cover	%	1	1999	2	17.5	14	21	Melbourne-Thomas		Roy, R. E. (2004). "Akumal's reefs: Stony coral communities along the developing Mexican Caribbean coastline." Revista de biolog�a tropical 52(4): 869.; Steneck, R. S. and J. C. Lang (2003). "Rapid assessment of Mexico's Yucatan reef in 1997 and 1999: Pre- and post-1998 mass bleaching and Hurricane Mitch(stony corals, algae and fishes)." Atoll Research Bulletin 496: 294-317.
Coral cover	%	1	2002	1	24.5			Melbourne-Thomas		Almada-Villela, P., et al. (2002). "16. Status OF Coral Reefs OF Mesoamerica�Mexico, Belize, Guatemala, Honduras, Nicaragua AND El Salvador."
Coral cover	%	1	2005	1	9.2			Bland	Cozumel Windward	Jackson, J., et al. (2014). Status and trends of Caribbean coral reefs: 1970-2012, Global Coral Reef Monitoring Network.
Coral cover	%	1	2010	6	7.9			Bland	Northeast Yucatan	Jackson, J., et al. (2014). Status and trends of Caribbean coral reefs: 1970-2012, Global Coral Reef Monitoring Network.
Coral cover	%	1	2011	4	12.1			Bland	Cozumel Leeward	Jackson, J., et al. (2014). Status and trends of Caribbean coral reefs: 1970-2012, Global Coral Reef Monitoring Network.
Coral cover	%	1	1999	3	3.6	2.3	3.9	Melbourne-Thomas		Arias-Gonzalez (unpublished data)	1999-2000
Coral cover	%	1	2004	1	27.4	16	34	Melbourne-Thomas		Garcia-Salgado, M., et al. (2006). "Baseline of the status of the Mesoamerican barrier reef systems: results of synoptic monitoring from 2004 and 2005." Project for the conservation and sustainable use of the Meso-American Barrier Reef System (MBRS). Project Coordinating Unit, Belize City.	2004-2005
Coral cover	%	2	1985	2	29.8			Bland	Southeast Yucatan	Jackson, J., et al. (2014). Status and trends of Caribbean coral reefs: 1970-2012, Global Coral Reef Monitoring Network.
Coral cover	%	2	1999	6	16	10	37	Melbourne-Thomas		Steneck, R. S. and J. C. Lang (2003). "Rapid assessment of Mexico's Yucatan reef in 1997 and 1999: Pre- and post-1998 mass bleaching and Hurricane Mitch(stony corals, algae and fishes)." Atoll Research Bulletin 496: 294-317.
Coral cover	%	2	2002	1	20.3			Melbourne-Thomas		Almada-Villela, P., et al. (2002). "16. Status OF Coral Reefs OF Mesoamerica�Mexico, Belize, Guatemala, Honduras, Nicaragua AND El Salvador."
Coral cover	%	2	2009	2	15.9			Bland	Southeast Yucatan	Jackson, J., et al. (2014). Status and trends of Caribbean coral reefs: 1970-2012, Global Coral Reef Monitoring Network.
Coral cover	%	2	1999	7	9.1	3.9	14.2	Melbourne-Thomas		Arias-Gonzalez (unpublished data)	1999-2000
Coral cover	%	2	2004	1	18.9	8	35.7	Melbourne-Thomas		Garcia-Salgado, M., et al. (2006). "Baseline of the status of the Mesoamerican barrier reef systems: results of synoptic monitoring from 2004 and 2005." Project for the conservation and sustainable use of the Meso-American Barrier Reef System (MBRS). Project Coordinating Unit, Belize City.	2004-2005
Coral cover	%	3	2000	5	17.3	10.2	24	Melbourne-Thomas		Lang, J. and K. Marks (2006). Release of the AGRRA (Atlantic and Gulf Rapid Reef Assessment) Database and Summary Products 1997-2004 v1. 2, available in www. agrra. org/Release_2006-10, AGRRA_README-2006-10. doc.
Coral cover	%	3	2008	2	7.9			Bland	Chinchorro Bank	Jackson, J., et al. (2014). Status and trends of Caribbean coral reefs: 1970-2012, Global Coral Reef Monitoring Network.
Coral cover	%	3	2004	1	26.6	13.3	40.2	Melbourne-Thomas		Garcia-Salgado, M., et al. (2006). "Baseline of the status of the Mesoamerican barrier reef systems: results of synoptic monitoring from 2004 and 2005." Project for the conservation and sustainable use of the Meso-American Barrier Reef System (MBRS). Project Coordinating Unit, Belize City.	2004-2005
Coral cover	%	4	1970	4	55.5			Bland	Atoll Leeward	Jackson, J., et al. (2014). Status and trends of Caribbean coral reefs: 1970-2012, Global Coral Reef Monitoring Network.
Coral cover	%	4	1970	7	93.2			Bland	Atoll Windward	Jackson, J., et al. (2014). Status and trends of Caribbean coral reefs: 1970-2012, Global Coral Reef Monitoring Network.
Coral cover	%	4	1970	1	80			Bland	Glover's reef Belize	McCLANAHAN, T. R. and N. A. Muthiga (1998). "An ecological shift in a remote coral atoll of Belize over 25 years." Environmental Conservation 25(02): 122-130. ; Wallace, R. J. (1975). A reconnaissance of the sedimentology and ecology of Glovers Reef Atoll, Belize (British Honduras), Princeton University. Wallace, R. J. (1975). A reconnaissance of the sedimentology and ecology of Glovers Reef Atol…
Coral cover	%	4	1978	6	32.5			Bland	Central Barrier	Jackson, J., et al. (2014). Status and trends of Caribbean coral reefs: 1970-2012, Global Coral Reef Monitoring Network.
Coral cover	%	4	1986	1	85			Melbourne-Thomas		McField, M., et al. (2005). "Status of the Mesoamerican Reef after the 2005 coral bleaching event." Status of Caribbean coral reefs after bleaching and hurricanes in.
Coral cover	%	4	1993	1	14.1			Melbourne-Thomas		UNESCO (1998). "CARICOMP: Caribbean coral reef, seagrass and mangrove sites."
Coral cover	%	4	1994	2	18.2	17.6	18.9	Melbourne-Thomas		UNESCO (1998). "CARICOMP: Caribbean coral reef, seagrass and mangrove sites."
Coral cover	%	4	1995	3	16.8	12	21	Melbourne-Thomas		UNESCO (1998). "CARICOMP: Caribbean coral reef, seagrass and mangrove sites."; McField, M., et al. (2005). "Status of the Mesoamerican Reef after the 2005 coral bleaching event." Status of Caribbean coral reefs after bleaching and hurricanes in.
Coral cover	%	4	1996	2	40	20	60	Melbourne-Thomas		McField, M., et al. (2005). "Status of the Mesoamerican Reef after the 2005 coral bleaching event." Status of Caribbean coral reefs after bleaching and hurricanes in.
Coral cover	%	4	1999	13	18	5	36.6	Melbourne-Thomas		Lang, J. and K. Marks (2006). Release of the AGRRA (Atlantic and Gulf Rapid Reef Assessment) Database and Summary Products 1997-2004 v1. 2, available in www. agrra. org/Release_2006-10, AGRRA_README-2006-10. doc.; McField, M., et al. (2005). "Status of the Mesoamerican Reef after the 2005 coral bleaching event." Status of Caribbean coral reefs after bleaching and hurricanes in.
Coral cover	%	4	2000	18	13	2.8	27.9	Melbourne-Thomas		Lang, J. and K. Marks (2006). Release of the AGRRA (Atlantic and Gulf Rapid Reef Assessment) Database and Summary Products 1997-2004 v1. 2, available in www. agrra. org/Release_2006-10, AGRRA_README-2006-10. doc.
Coral cover	%	4	2006	1	10			Melbourne-Thomas		McField, M., et al. (2005). "Status of the Mesoamerican Reef after the 2005 coral bleaching event." Status of Caribbean coral reefs after bleaching and hurricanes in.
Coral cover	%	4	2006	1	7.6			Bland	Gulf of Honduras	Jackson, J., et al. (2014). Status and trends of Caribbean coral reefs: 1970-2012, Global Coral Reef Monitoring Network.
Coral cover	%	4	2006	1	9.9			Bland	Guatemala	Jackson, J., et al. (2014). Status and trends of Caribbean coral reefs: 1970-2012, Global Coral Reef Monitoring Network.
Coral cover	%	4	2009	4	20.7			Bland	Atoll Leeward	Jackson, J., et al. (2014). Status and trends of Caribbean coral reefs: 1970-2012, Global Coral Reef Monitoring Network.
Coral cover	%	4	2009	2	16.2			Bland	Inner Barrier	Jackson, J., et al. (2014). Status and trends of Caribbean coral reefs: 1970-2012, Global Coral Reef Monitoring Network.
Coral cover	%	4	2011	7	20.9			Bland	Atoll Windward	Jackson, J., et al. (2014). Status and trends of Caribbean coral reefs: 1970-2012, Global Coral Reef Monitoring Network.
Coral cover	%	4	2011	3	13.5			Bland	Southern Barrier	Jackson, J., et al. (2014). Status and trends of Caribbean coral reefs: 1970-2012, Global Coral Reef Monitoring Network.
Coral cover	%	4	2012	6	15.9			Bland	Central Barrier	Jackson, J., et al. (2014). Status and trends of Caribbean coral reefs: 1970-2012, Global Coral Reef Monitoring Network.
Coral cover	%	4	2012	6	16.9			Bland	Northern Barrier	Jackson, J., et al. (2014). Status and trends of Caribbean coral reefs: 1970-2012, Global Coral Reef Monitoring Network.
Coral cover	%	4	1999	1	4.7			Melbourne-Thomas		Arias-Gonzalez (unpublished data)	1999-2000
Coral cover	%	4	2002	8	34	12	52	Melbourne-Thomas		Brown-Saracino, J., et al. (2007). "Spatial variation in sea urchins, fish predators, and bioerosion rates on coral reefs of Belize." Coral Reefs 26(1): 71-78.	2002-2003
Coral cover	%	4	2004	7	26.8	2.3	52	Melbourne-Thomas		Garcia-Salgado, M., et al. (2006). "Baseline of the status of the Mesoamerican barrier reef systems: results of synoptic monitoring from 2004 and 2005." Project for the conservation and sustainable use of the Meso-American Barrier Reef System (MBRS). Project Coordinating Unit, Belize City.	2004-2005
Coral cover	%	5	2002	1	10.2			Melbourne-Thomas		Almada-Villela, P., et al. (2002). "16. Status OF Coral Reefs OF Mesoamerica�Mexico, Belize, Guatemala, Honduras, Nicaragua AND El Salvador."
Coral cover	%	5	2006	1	12			Bland	Honduras	Jackson, J., et al. (2014). Status and trends of Caribbean coral reefs: 1970-2012, Global Coral Reef Monitoring Network.
Coral cover	%	5	2010	3	21.6			Bland	Honduras	Jackson, J., et al. (2014). Status and trends of Caribbean coral reefs: 1970-2012, Global Coral Reef Monitoring Network.
Coral cover	%	5	2004	2	20.2	11.1	32.3	Melbourne-Thomas		Garcia-Salgado, M., et al. (2006). "Baseline of the status of the Mesoamerican barrier reef systems: results of synoptic monitoring from 2004 and 2005." Project for the conservation and sustainable use of the Meso-American Barrier Reef System (MBRS). Project Coordinating Unit, Belize City.	2004-2005
Coral cover	%	4	2013	6	14.72	8.62	18.3	Bland	Belize	Healthy Reefs Initiative (2015). Healthy Reefs Database. H. R. Initiative.
Coral cover	%	5	2013	6	20.78	10.63	30.7	Bland	Honduras	Healthy Reefs Initiative (2015). Healthy Reefs Database. H. R. Initiative.
Coral cover	%	4	2013	1	20.36			Bland	Guatemala	Healthy Reefs Initiative (2015). Healthy Reefs Database. H. R. Initiative.
Coral cover	%	1	2013	2	11.47	10.78	12.16	Bland	Northern Quintana Roo and Cozumel	Healthy Reefs Initiative (2015). Healthy Reefs Database. H. R. Initiative.
Coral cover	%	2	2013	2	14.465	12.18	16.75	Bland	Central Quintana Roo and Southern Quintana Roo	Healthy Reefs Initiative (2015). Healthy Reefs Database. H. R. Initiative.
Coral cover	%	3	2013	1	8.09			Bland	Chinchorro Bank	Healthy Reefs Initiative (2015). Healthy Reefs Database. H. R. Initiative.
Herbivore biomass	g/m2	1	1999	3	15.3	11.9	20.3	Melbourne-Thomas		Arias-Gonzalez (unpublished data)
Herbivore biomass	g/m2	1	2004	3	40	30.8	53.7	Melbourne-Thomas		Garcia-Salgado, M., et al. (2006). "Baseline of the status of the Mesoamerican barrier reef systems: results of synoptic monitoring from 2004 and 2005." Project for the conservation and sustainable use of the Meso-American Barrier Reef System (MBRS). Project Coordinating Unit, Belize City.; Newman, M. J., et al. (2006). "Structure of Caribbean coral reef communities across a large gradient of fis…	2004-2005
Herbivore biomass	g/m2	2	1998	3	24.3	5	48	Melbourne-Thomas		Arias?Gonz�lez, J. (1998). "Trophic models of protected and unprotected coral reef ecosystems in the South of the Mexican Caribbean." Journal of fish Biology 53(sA): 236-255.
Herbivore biomass	g/m2	2	1999	21	26.1	10.2	65	Melbourne-Thomas		Arias-Gonzalez (unpublished data)
Herbivore biomass	g/m2	3	2000	3	30.3	24.6	39.7	Melbourne-Thomas		Lang, J. and K. Marks (2006). Release of the AGRRA (Atlantic and Gulf Rapid Reef Assessment) Database and Summary Products 1997-2004 v1. 2, available in www. agrra. org/Release_2006-10, AGRRA_README-2006-10. doc.
Herbivore biomass	g/m2	3	2004	1	15.6	9	21	Melbourne-Thomas		Garcia-Salgado, M., et al. (2006). "Baseline of the status of the Mesoamerican barrier reef systems: results of synoptic monitoring from 2004 and 2005." Project for the conservation and sustainable use of the Meso-American Barrier Reef System (MBRS). Project Coordinating Unit, Belize City.	2004-2005
Herbivore biomass	g/m2	4	1999	14	19.9	6.2	34.8	Melbourne-Thomas		Arias-Gonzalez (unpublished data); Lang, J. and K. Marks (2006). Release of the AGRRA (Atlantic and Gulf Rapid Reef Assessment) Database and Summary Products 1997-2004 v1. 2, available in www. agrra. org/Release_2006-10, AGRRA_README-2006-10. doc.
Herbivore biomass	g/m2	4	2000	18	18.6	12.9	28	Melbourne-Thomas		Lang, J. and K. Marks (2006). Release of the AGRRA (Atlantic and Gulf Rapid Reef Assessment) Database and Summary Products 1997-2004 v1. 2, available in www. agrra. org/Release_2006-10, AGRRA_README-2006-10. doc.
Herbivore biomass	g/m2	4	2004	10	9.9	0	47	Melbourne-Thomas		Garcia-Salgado, M., et al. (2006). "Baseline of the status of the Mesoamerican barrier reef systems: results of synoptic monitoring from 2004 and 2005." Project for the conservation and sustainable use of the Meso-American Barrier Reef System (MBRS). Project Coordinating Unit, Belize City.; Newman, M. J., et al. (2006). "Structure of Caribbean coral reef communities across a large gradient of fis…	2004-2005
Herbivore biomass	g/m2	5	2004	2	50.9	5	103	Melbourne-Thomas		Garcia-Salgado, M., et al. (2006). "Baseline of the status of the Mesoamerican barrier reef systems: results of synoptic monitoring from 2004 and 2005." Project for the conservation and sustainable use of the Meso-American Barrier Reef System (MBRS). Project Coordinating Unit, Belize City.	2004-2005
Herbivore biomass	g/100m2	1	2005	2	1272	600	1944	Bland	Cozumel and Northern Quintana Roo	Healthy Reefs Initiative (2015). Healthy Reefs Database. H. R. Initiative.
Herbivore biomass	g/100m2	1	2009	2	768	590	946	Bland	Cozumel and Northern Quintana Roo	Healthy Reefs Initiative (2015). Healthy Reefs Database. H. R. Initiative.
Herbivore biomass	g/100m2	1	2011	2	2820	1960	3680	Bland	Cozumel and Northern Quintana Roo	Healthy Reefs Initiative (2015). Healthy Reefs Database. H. R. Initiative.
Herbivore biomass	g/100m2	1	2013	2	4560.5	3207	5914	Bland	Cozumel and Northern Quintana Roo	Healthy Reefs Initiative (2015). Healthy Reefs Database. H. R. Initiative.
Herbivore biomass	g/100m2	2	2005	2	774	587	961	Bland	Central Quintana Roo and Southern Quintana Roo	Healthy Reefs Initiative (2015). Healthy Reefs Database. H. R. Initiative.
Herbivore biomass	g/100m2	2	2009	1	631			Bland	Central Quintana Roo and Southern Quintana Roo	Healthy Reefs Initiative (2015). Healthy Reefs Database. H. R. Initiative.
Herbivore biomass	g/100m2	2	2011	2	3006.5	1632	2333	Bland	Central Quintana Roo and Southern Quintana Roo	Healthy Reefs Initiative (2015). Healthy Reefs Database. H. R. Initiative.
Herbivore biomass	g/100m2	2	2013	2	1955.5	1390	2521	Bland	Central Quintana Roo and Southern Quintana Roo	Healthy Reefs Initiative (2015). Healthy Reefs Database. H. R. Initiative.
Herbivore biomass	g/100m2	3	2005	1	1487			Bland	Chinchorro Bank	Healthy Reefs Initiative (2015). Healthy Reefs Database. H. R. Initiative.
Herbivore biomass	g/100m2	4	2005	6	1598	1303	1942	Bland	Belize	Healthy Reefs Initiative (2015). Healthy Reefs Database. H. R. Initiative.
Herbivore biomass	g/100m2	4	2005	1	690			Bland	Guatemala	Healthy Reefs Initiative (2015). Healthy Reefs Database. H. R. Initiative.
Herbivore biomass	g/100m2	4	2009	6	1521	848	1685	Bland	Belize	Healthy Reefs Initiative (2015). Healthy Reefs Database. H. R. Initiative.
Herbivore biomass	g/100m2	4	2011	6	1764	503	3247	Bland	Belize	Healthy Reefs Initiative (2015). Healthy Reefs Database. H. R. Initiative.
Herbivore biomass	g/100m2	4	2011	1	1067			Bland	Guatemala	Healthy Reefs Initiative (2015). Healthy Reefs Database. H. R. Initiative.
Herbivore biomass	g/100m2	4	2013	6	2234	989	3242	Bland	Belize	Healthy Reefs Initiative (2015). Healthy Reefs Database. H. R. Initiative.
Herbivore biomass	g/100m2	4	2013	1	962			Bland	Guatemala	Healthy Reefs Initiative (2015). Healthy Reefs Database. H. R. Initiative.
Herbivore biomass	g/100m2	5	2005	6	4648	1190	7592	Bland	Honduras	Healthy Reefs Initiative (2015). Healthy Reefs Database. H. R. Initiative.
Herbivore biomass	g/100m2	5	2009	2	2524	811	4451	Bland	Honduras	Healthy Reefs Initiative (2015). Healthy Reefs Database. H. R. Initiative.
Herbivore biomass	g/100m2	5	2011	6	3820	853	4987	Bland	Honduras	Healthy Reefs Initiative (2015). Healthy Reefs Database. H. R. Initiative.
Herbivore biomass	g/100m2	5	2013	6	4486	1350	7393	Bland	Honduras	Healthy Reefs Initiative (2015). Healthy Reefs Database. H. R. Initiative.
Macroalgal cover	%	1	1979	6	30.9			Bland	Northeast Yucatan	Jackson, J., et al. (2014). Status and trends of Caribbean coral reefs: 1970-2012, Global Coral Reef Monitoring Network.
Macroalgal cover	%	1	1984	4	32.9			Bland	Cozumel Leeward	Jackson, J., et al. (2014). Status and trends of Caribbean coral reefs: 1970-2012, Global Coral Reef Monitoring Network.
Macroalgal cover	%	1	2010	6	10.6			Bland	Northeast Yucatan	Jackson, J., et al. (2014). Status and trends of Caribbean coral reefs: 1970-2012, Global Coral Reef Monitoring Network.
Macroalgal cover	%	1	2011	4	21.6			Bland	Cozumel Leeward	Jackson, J., et al. (2014). Status and trends of Caribbean coral reefs: 1970-2012, Global Coral Reef Monitoring Network.
Macroalgal cover	%	2	1985	2	40.4			Bland	Southeast Yucatan	Jackson, J., et al. (2014). Status and trends of Caribbean coral reefs: 1970-2012, Global Coral Reef Monitoring Network.
Macroalgal cover	%	2	2009	2	36.3			Bland	Southeast Yucatan	Jackson, J., et al. (2014). Status and trends of Caribbean coral reefs: 1970-2012, Global Coral Reef Monitoring Network.
Macroalgal cover	%	3	2008	2	7.7			Bland	Chinchorro Bank	Jackson, J., et al. (2014). Status and trends of Caribbean coral reefs: 1970-2012, Global Coral Reef Monitoring Network.
Macroalgal cover	%	4	1970	7	6.8			Bland	Atoll Windward	Jackson, J., et al. (2014). Status and trends of Caribbean coral reefs: 1970-2012, Global Coral Reef Monitoring Network.
Macroalgal cover	%	4	1978	6	4.9			Bland	Central Barrier	Jackson, J., et al. (2014). Status and trends of Caribbean coral reefs: 1970-2012, Global Coral Reef Monitoring Network.
Macroalgal cover	%	4	2011	7	51.5			Bland	Atoll Windward	Jackson, J., et al. (2014). Status and trends of Caribbean coral reefs: 1970-2012, Global Coral Reef Monitoring Network.
Macroalgal cover	%	4	2011	3	66.8			Bland	Southern Barrier	Jackson, J., et al. (2014). Status and trends of Caribbean coral reefs: 1970-2012, Global Coral Reef Monitoring Network.
Macroalgal cover	%	4	2012	6	55.5			Bland	Central Barrier	Jackson, J., et al. (2014). Status and trends of Caribbean coral reefs: 1970-2012, Global Coral Reef Monitoring Network.
Macroalgal cover	%	4	2012	6	48.8			Bland	Northern Barrier	Jackson, J., et al. (2014). Status and trends of Caribbean coral reefs: 1970-2012, Global Coral Reef Monitoring Network.
Macroalgal cover	%	5	2010	3	43			Bland	Honduras	Jackson, J., et al. (2014). Status and trends of Caribbean coral reefs: 1970-2012, Global Coral Reef Monitoring Network.
Macroalgal cover	%	4	1970	4	43.9			Bland	Atoll Leeward	Jackson, J., et al. (2014). Status and trends of Caribbean coral reefs: 1970-2012, Global Coral Reef Monitoring Network.
Macroalgal cover	%	4	2009	4	45.6			Bland	Atoll Leeward	Jackson, J., et al. (2014). Status and trends of Caribbean coral reefs: 1970-2012, Global Coral Reef Monitoring Network.
Piscivore biomass	g/m2	1	1999	3	9.6	7.8	13	Melbourne-Thomas		Arias-Gonzalez (unpublished data)
Piscivore biomass	g/m2	1	2004	3	31.3	0.1	100.6	Melbourne-Thomas		Garcia-Salgado, M., et al. (2006). "Baseline of the status of the Mesoamerican barrier reef systems: results of synoptic monitoring from 2004 and 2005." Project for the conservation and sustainable use of the Meso-American Barrier Reef System (MBRS). Project Coordinating Unit, Belize City.; Newman, M. J., et al. (2006). "Structure of Caribbean coral reef communities across a large gradient of fis…	2004-2005
Piscivore biomass	g/m2	2	1998	3	14.8	4	39	Melbourne-Thomas		Arias?Gonz�lez, J. (1998). "Trophic models of protected and unprotected coral reef ecosystems in the South of the Mexican Caribbean." Journal of fish Biology 53(sA): 236-255.
Piscivore biomass	g/m2	2	1999	21	14.9	2.3	90.1	Melbourne-Thomas		Arias-Gonzalez (unpublished data)
Piscivore biomass	g/m2	2	2004	1	3.8	3	7	Melbourne-Thomas		Garcia-Salgado, M., et al. (2006). "Baseline of the status of the Mesoamerican barrier reef systems: results of synoptic monitoring from 2004 and 2005." Project for the conservation and sustainable use of the Meso-American Barrier Reef System (MBRS). Project Coordinating Unit, Belize City.	2004-2005
Piscivore biomass	g/m2	3	2000	3	13.9	13.7	14.1	Melbourne-Thomas		Lang, J. and K. Marks (2006). Release of the AGRRA (Atlantic and Gulf Rapid Reef Assessment) Database and Summary Products 1997-2004 v1. 2, available in www. agrra. org/Release_2006-10, AGRRA_README-2006-10. doc.
Piscivore biomass	g/m2	3	2004	1	10.5	2.1	25	Melbourne-Thomas		Garcia-Salgado, M., et al. (2006). "Baseline of the status of the Mesoamerican barrier reef systems: results of synoptic monitoring from 2004 and 2005." Project for the conservation and sustainable use of the Meso-American Barrier Reef System (MBRS). Project Coordinating Unit, Belize City.	2004-2005
Piscivore biomass	g/m2	4	1999	14	6.4	1.3	24.4	Melbourne-Thomas		Arias-Gonzalez (unpublished data); Lang, J. and K. Marks (2006). Release of the AGRRA (Atlantic and Gulf Rapid Reef Assessment) Database and Summary Products 1997-2004 v1. 2, available in www. agrra. org/Release_2006-10, AGRRA_README-2006-10. doc.
Piscivore biomass	g/m2	4	2000	19	7.8	1.4	17.9	Melbourne-Thomas		Lang, J. and K. Marks (2006). Release of the AGRRA (Atlantic and Gulf Rapid Reef Assessment) Database and Summary Products 1997-2004 v1. 2, available in www. agrra. org/Release_2006-10, AGRRA_README-2006-10. doc.
Piscivore biomass	g/m2	4	2004	10	9.9	0	70.8	Melbourne-Thomas		Garcia-Salgado, M., et al. (2006). "Baseline of the status of the Mesoamerican barrier reef systems: results of synoptic monitoring from 2004 and 2005." Project for the conservation and sustainable use of the Meso-American Barrier Reef System (MBRS). Project Coordinating Unit, Belize City.; Newman, M. J., et al. (2006). "Structure of Caribbean coral reef communities across a large gradient of fis…	2004-2005
Piscivore biomass	g/m2	5	2004	2	22.6	6	57	Melbourne-Thomas		Garcia-Salgado, M., et al. (2006). "Baseline of the status of the Mesoamerican barrier reef systems: results of synoptic monitoring from 2004 and 2005." Project for the conservation and sustainable use of the Meso-American Barrier Reef System (MBRS). Project Coordinating Unit, Belize City.	2004-2005
Piscivore biomass	g/100m2	1	2005	2	483.5	133	834	Bland	Cozumel and Northern Quintana Roo	Healthy Reefs Initiative (2015). Healthy Reefs Database. H. R. Initiative.
Piscivore biomass	g/100m2	1	2009	2	726	521	931	Bland	Cozumel and Northern Quintana Roo	Healthy Reefs Initiative (2015). Healthy Reefs Database. H. R. Initiative.
Piscivore biomass	g/100m2	1	2011	2	681.5	299	1064	Bland	Cozumel and Northern Quintana Roo	Healthy Reefs Initiative (2015). Healthy Reefs Database. H. R. Initiative.
Piscivore biomass	g/100m2	1	2013	2	1531.5	1115	1948	Bland	Cozumel and Northern Quintana Roo	Healthy Reefs Initiative (2015). Healthy Reefs Database. H. R. Initiative.
Piscivore biomass	g/100m2	2	2005	2	152.5	142	163	Bland	Central and Southern Quintana Roo	Healthy Reefs Initiative (2015). Healthy Reefs Database. H. R. Initiative.
Piscivore biomass	g/100m2	2	2009	1	139			Bland	Central and Southern Quintana Roo	Healthy Reefs Initiative (2015). Healthy Reefs Database. H. R. Initiative.
Piscivore biomass	g/100m2	2	2011	2	357	277	537	Bland	Central and Southern Quintana Roo	Healthy Reefs Initiative (2015). Healthy Reefs Database. H. R. Initiative.
Piscivore biomass	g/100m2	2	2013	2	346	131	561	Bland	Central and Southern Quintana Roo	Healthy Reefs Initiative (2015). Healthy Reefs Database. H. R. Initiative.
Piscivore biomass	g/100m2	3	2005	1	558			Bland	Chinchorro Bank	Healthy Reefs Initiative (2015). Healthy Reefs Database. H. R. Initiative.
Piscivore biomass	g/100m2	4	2005	6	439			Bland	Belize	Healthy Reefs Initiative (2015). Healthy Reefs Database. H. R. Initiative.
Piscivore biomass	g/100m2	4	2005	1	635			Bland	Guatemala	Healthy Reefs Initiative (2015). Healthy Reefs Database. H. R. Initiative.
Piscivore biomass	g/100m2	4	2009	6	759			Bland	Belize	Healthy Reefs Initiative (2015). Healthy Reefs Database. H. R. Initiative.
Piscivore biomass	g/100m2	4	2011	6	321			Bland	Belize	Healthy Reefs Initiative (2015). Healthy Reefs Database. H. R. Initiative.
Piscivore biomass	g/100m2	4	2011	1	248			Bland	Guatemala	Healthy Reefs Initiative (2015). Healthy Reefs Database. H. R. Initiative.
Piscivore biomass	g/100m2	4	2013	6	746			Bland	Belize	Healthy Reefs Initiative (2015). Healthy Reefs Database. H. R. Initiative.
Piscivore biomass	g/100m2	4	2013	1	297			Bland	Guatemala	Healthy Reefs Initiative (2015). Healthy Reefs Database. H. R. Initiative.
Piscivore biomass	g/100m2	5	2005	6	972			Bland	Honduras	Healthy Reefs Initiative (2015). Healthy Reefs Database. H. R. Initiative.
Piscivore biomass	g/100m2	5	2009	6	226			Bland	Honduras	Healthy Reefs Initiative (2015). Healthy Reefs Database. H. R. Initiative.
Piscivore biomass	g/100m2	5	2011	6	817			Bland	Honduras	Healthy Reefs Initiative (2015). Healthy Reefs Database. H. R. Initiative.
Piscivore biomass	g/100m2	5	2013	6	803			Bland	Honduras	Healthy Reefs Initiative (2015). Healthy Reefs Database. H. R. Initiative.
Urchin biomass	g/m2	1	2004	1	15	0	30	Melbourne-Thomas		Newman, M. J., et al. (2006). "Structure of Caribbean coral reef communities across a large gradient of fish biomass." Ecology Letters 9(11): 1216-1227.	2004-2005
Urchin biomass	g/m2	4	2003	5	164	36.4	245.7	Bland	Northern Belize	Brown-Saracino, J., et al. (2007). "Spatial variation in sea urchins, fish predators, and bioerosion rates on coral reefs of Belize." Coral Reefs 26(1): 71-78.
Urchin biomass	g/m2	4	2003	6	144	51.9	258.1	Bland	Southern Belize	Brown-Saracino, J., et al. (2007). "Spatial variation in sea urchins, fish predators, and bioerosion rates on coral reefs of Belize." Coral Reefs 26(1): 71-78.
Urchin biomass	g/m2	4	2004	1	10	0	40	Melbourne-Thomas		Newman, M. J., et al. (2006). "Structure of Caribbean coral reef communities across a large gradient of fish biomass." Ecology Letters 9(11): 1216-1227.	2004-2005
Urchin density	no/m2	1	1979	2	17.45	9.1	25.8	Bland	Cozumel	Bauer, J. C. (1980). "Observations on Geographical Variations in Population Density of the Echinoid Diadema Antillarum within the Western North Atlantic." Bulletin of Marine Science 30(2): 509-515.
Urchin density	no/m2	1	2013	2	0.45	0.36	0.54	Bland	Cozumel	Healthy Reefs Initiative (2015). Healthy Reefs Database. H. R. Initiative.
Urchin density	no/m2	2	2013	1	0.005			Bland	Mexico - Zone 2	Healthy Reefs Initiative (2015). Healthy Reefs Database. H. R. Initiative.
Urchin density	no/m2	3	2005	1	0.1			Bland	Chinchorro Bank	Healthy Reefs Initiative (2015). Healthy Reefs Database. H. R. Initiative.
Urchin density	no/m2	3	2013	1	0.1			Bland	Chinchorro Bank	Healthy Reefs Initiative (2015). Healthy Reefs Database. H. R. Initiative.
Urchin density	no/m2	4	1980	1	0.6			Bland	Media Luna Honduras	Hay, M. E. (1984). "Patterns of fish and urchin grazing on Caribbean coral reefs: are previous results typical?" Ecology 65(2): 446-454.
Urchin density	no/m2	4	1983	6	0.88	0	4.31	Bland	Barrier Reef Belize	Lewis, S. M. and P. C. Wainwright (1985). "Herbivore abundance and grazing intensity on a Caribbean coral reef." Journal of Experimental Marine Biology and Ecology 87(3): 215-228.
Urchin density	no/m2	4	1983	2	0.53	0	1.06	Bland	Belize	Lessios, H. (1988). "Mass mortality of Diadema antillarum in the Caribbean: what have we learned?" Annual Review of Ecology and Systematics: 371-393.	Average of pre and post-mortality
Urchin density	no/m2	4	2005	6	0.1	0.05	0.14	Bland	Belize	Healthy Reefs Initiative (2015). Healthy Reefs Database. H. R. Initiative.
Urchin density	no/m2	4	2009	6	0.08	0	0.26	Bland	Belize	Healthy Reefs Initiative (2015). Healthy Reefs Database. H. R. Initiative.
Urchin density	no/m2	4	2011	6	0.08	0	0.33	Bland	Belize	Healthy Reefs Initiative (2015). Healthy Reefs Database. H. R. Initiative.
Urchin density	no/m2	4	2013	6	0.08	0	0.083	Bland	Belize	Healthy Reefs Initiative (2015). Healthy Reefs Database. H. R. Initiative.
Urchin density	no/m2	4	2013	1	0.02			Bland	Guatemala	Healthy Reefs Initiative (2015). Healthy Reefs Database. H. R. Initiative.
Urchin density	no/m2	5	1980	1	1			Bland	Becerro Honduras	Hay, M. E. (1984). "Patterns of fish and urchin grazing on Caribbean coral reefs: are previous results typical?" Ecology 65(2): 446-454.
Urchin density	no/m2	5	2013	6	0.31	0.01	1.04	Bland	Honduras	Healthy Reefs Initiative (2015). Healthy Reefs Database. H. R. Initiative.
Urchin density	no/m2	4	2003	5	10.94	0.8	17.6	Bland	Belize Northern Reef	Brown-Saracino, J., et al. (2007). "Spatial variation in sea urchins, fish predators, and bioerosion rates on coral reefs of Belize." Coral Reefs 26(1): 71-78.
Urchin density	no/m2	4	2003	6	29.53	17.8	40	Bland	Belize Southern Reef	Brown-Saracino, J., et al. (2007). "Spatial variation in sea urchins, fish predators, and bioerosion rates on coral reefs of Belize." Coral Reefs 26(1): 71-78.
Urchin density	no/m2	4	1981	1	1			Bland	Lighthouse Reef Belize	Hay, M. E. (1984). "Patterns of fish and urchin grazing on Caribbean coral reefs: are previous results typical?" Ecology 65(2): 446-454.
Urchin density	no/m2	4	1981	1	1			Bland	Carrie Bow Reef Belize	Hay, M. E. (1984). "Patterns of fish and urchin grazing on Caribbean coral reefs: are previous results typical?" Ecology 65(2): 446-454.
